# Supplementary material for: Modular footwear that partially offsets downhill or uphill grades minimizes the metabolic cost of human walking
Source: R Soc Open Sci. 2020 Feb 5;7(2):191527. doi: 10.1098/rsos.191527 (PMC7062060; doi:10.1098/rsos.191527)
Supplement: Supplementary Data [file rsos191527supp2.zip]

Archive with 2 entries (2 files):
- Antonellis_J. R. Soc. Interface---Data/Data_FootwearOutsoleGeometry -- readme.txt
- Antonellis_J. R. Soc. Interface---Data/Data_FootwearOutsoleGeometry.mat
