# Supplementary material for: Modular footwear that partially offsets downhill or uphill grades minimizes the metabolic cost of human walking
Source: R Soc Open Sci. 2020 Feb 5;7(2):191527. doi: 10.1098/rsos.191527 (PMC7062060; doi:10.1098/rsos.191527)
Supplement: Supplementary Data [file rsos191527supp2.zip › Antonellis_J. R. Soc. Interface---Data/Data_FootwearOutsoleGeometry -- readme.txt]

Modular footwear that partially offsets downhill or uphill grades minimizes the metabolic cost of human walking
Prokopios Antonellis, Cory M. Frederick, Arash Mohammadzadeh Gonabadi and Philippe Malcolm

Data is provided as a .mat file as follows:

Data_FootwearOutsoleGeometry.mat

This MATLAB file provides time series of mechanics and muscle activity outcomes and values for metric outcomes for each participant and condition.

To access the data, type the following into the MATLAB command line:

load Data_FootwearOutsoleGeometry.mat

Loading this .mat will give you access to the following data:

1) Time series:

'Time', 'ComAccelerationParallel', 'ComAccelerationPerpendicular', 'ComPositionParallel', 'ComPositionPerpendicular', 'ComPositionX', 'ComPositionZ', 'ComVelocityParallel', 'ComVelocityPerpendicular', 'LeftAnkleAngleX', 'LeftAnkleMomentX', 'LeftAnklePowerX', 'LeftComPower', 'LeftGroundReactionForceParallel', 'LeftGroundReactionForcePerpendicular', 'LeftGroundReactionForceY', 'LeftGroundReactionForceZ', 'LeftHipAngleX', 'LeftHipMomentX', 'LeftHipPowerX', 'LeftKneeAngleX', 'LeftKneeMomentX', 'LeftKneePowerX', 'RightAnkleAngleX', 'RightAnkleMomentX', 'RightAnklePowerX', 'RightBicepsFemoris', 'RightComPower', 'RightGastrocnemiusMedialis', 'RightGluteusMaximus', 'RightGroundReactionForceParallel', 'RightGroundReactionForcePerpendicular', 'RightGroundReactionForceY', 'RightGroundReactionForceZ', 'RightHipAngleX', 'RightHipMomentX', 'RightHipPowerX', 'RightKneeAngleX', 'RightKneeMomentX', 'RightKneePowerX', 'RightRectusFemoris', 'RightSoleus', 'RightTibialisAnterior', 'RightVastusMedialis'

Joint time series that end with X are the sagittal component. Positions and ground reaction forces that end with X, Y and Z are the medio-lateral, anterior-posterior and vertical components, respectively. All kinetic data are normalized to body mass.

Each time series variable has the following form: the first dimension corresponds with the instant in time, the second dimension corresponds with the participant and the third dimension corresponds with the condition.

2) Metrics:

'Metabolic_Rate', 'ShoeAngle,'ShoePlusTreadmillAngle', 'ShoePlusTreadmillAngle'
Each metric variable is organized in the same way as time series variables except the first dimension which contains only one row since there is no dimension for the instant in time.

Notes:

Conditions are in the following order: 
1) -3° (downward) shoe outsole at -6° downhill grade
2) 0°  (level) shoe outsole at -6° downhill grade
3) 3° (upward) shoe outsole at -6° downhill grade 
4) 7° (upward) shoe outsole at -6° downhill grade
5) 12° (upward) shoe outsole at -6° downhill grade
6) -7° (downward) shoe outsole at level grade
7) -3° (downward) shoe outsole at level grade
8) 0° (level) shoe outsole at level grade
9) 3° (upward) shoe outsole at level grade
10) 7° (upward) shoe outsole at level grade
11) -12° (downward) shoe outsole at 6° uphill grade
12) -7° (downward) shoe outsole at 6° uphill grade
13) -3° (downward) shoe outsole at 6° uphill grade
14) 0° (level) shoe outsole at 6° uphill grade
15) 3° (upward) shoe outsole at 6° uphill grade

The data organization is based on: Jackson, R. W. and Collins, S. H. (2015). An experimental comparison of the relative benefits of work and torque assistance in ankle exoskeletons. J. Appl. Physiol. 119, 541–557.

To calculate average values of the above variables across participants, for a given condition, use the following MATLAB commands:

For time series:
mean(variable(:,:,condition#),2)

For metrics:
mean(variable(:,condition#))

For certain muscle activity time series 'nanmean' instead of 'mean' may need to be used due to erroneous signals for certain participants in certain conditions.
